# Supplementary material for: Identification and characterization of dietary antigens in oral tolerance
Source: Sci Immunol. Author manuscript; Available in PMC 2026 Jun 8. (PMC13242657; doi:10.1126/sciimmunol.aeb4684)
Supplement: Data files S1 to S6 [file NIHMS2175730-supplement-Data_files_S1_to_S6.zip]

Archive with 13 entries (12 files):
- DatafilesS1-S6/
- DatafilesS1-S6/aeb4684_DatafileS1.xlsx
- __MACOSX/DatafilesS1-S6/._aeb4684_DatafileS1.xlsx
- DatafilesS1-S6/aeb4684_DatafileS6.xlsx
- __MACOSX/DatafilesS1-S6/._aeb4684_DatafileS6.xlsx
- DatafilesS1-S6/aeb4684_DatafileS4.xlsx
- __MACOSX/DatafilesS1-S6/._aeb4684_DatafileS4.xlsx
- DatafilesS1-S6/aeb4684_DatafileS5.xlsx
- __MACOSX/DatafilesS1-S6/._aeb4684_DatafileS5.xlsx
- DatafilesS1-S6/aeb4684_DatafileS2.xlsx
- __MACOSX/DatafilesS1-S6/._aeb4684_DatafileS2.xlsx
- DatafilesS1-S6/aeb4684_DatafileS3.xlsx
- __MACOSX/DatafilesS1-S6/._aeb4684_DatafileS3.xlsx
