# Supplementary material for: Identification and characterization of dietary antigens in oral tolerance
Source: Sci Immunol. Author manuscript; Available in PMC 2026 Jun 8. (PMC13242657; doi:10.1126/sciimmunol.aeb4684)
Supplement: Data files S1 to S6 [file NIHMS2175730-supplement-Data_files_S1_to_S6.zip › DatafilesS1-S6/aeb4684_DatafileS6.xlsx]

## Sheet: Figure 1
Figure 1B: Hybridoma Activation Data in Response to Food
	Wheat_TCR_1 (Random 2)				Corn_TCR_1 (V1_33)				Corn_TCR_2 (V1_42)				Corn_TCR_3 (V2_41)				Corn_TCR_4 (GF15)				Corn_TCR_5 (GLIPH3190)				Soy_TCR_1 (V2_02)
Wheat	0.960826	1.0247	1.04613	1.03952	0.00466812	0.0048033	0.0050779	0.00466812	0.0049399	0.00623143	0.00653323	0.00550026	0.0050779	0.00578869	0.0050779	0.00828503	0.00811949	0.00861977	0.00861977	0.00878898	0.0387398	0.0380829	0.0393997		0.0112822	0.00684026	0.0066861	0.00684026
Corn	0.0556773	0.0601365	0.0556773	0.0364662	0.746068	0.61364	0.732139	1.14087	1.98342	1.65359	1.95094	1.72444	2.25289	2.18369	2.20059	2.66495	0.428908	0.585434	0.670665	0.453377	0.464192	0.149502	0.230509		0.00653323	0.00715247	0.00608252	0.00779214
Oat	0.0420236	0.0286036	0.05005	0.0280048	0.0052173	0.00550026	0.00608252	0.00550026	0.0066861	0.0066861	0.00608252	0.00564379	0.00746977	0.00684026	0.0052173	0.00638168	0.022639	0.018239	0.0177964	0.0132	0.0539028	0.0427426	0.0348436		0.00930382	0.00878898	0.00930382	0.00763033
Fish Meal	0.0649204	0.0311993	0.0576008	0.0629111	0.00795519	0.0100069	0.0107288	0.00828503	0.0116569	0.0248434	0.0105466	0.0146074	0.0144031	0.0141999	0.0160667	0.0128076	0.015435	0.0219211	0.0193628	0.0195905	0.049638	0.0354854	0.045468		0.0355209	0.0289454	0.0292094	0.0419736
Soybean	0.0354866	0.0406503	0.0576008	0.0333975	0.00593493	0.00763033	0.00715247	0.00593493	0.0101856	0.00623143	0.00746977	0.00638168	0.00715247	0.0066861	0.0116569	0.00828503	0.00930382	0.003278	0.00550026	0.0139978	0.0510492	0.0440997	0.0407282		0.419686	0.235824	0.347292	0.208997
Alfalfa	0.0332387	0.0304274	0.0579884	0.0399698	0.00731049	0.00638168	0.00550026	0.00593493	0.00878898	0.00564379	0.0116569	0.00779214	0.00715247	0.00763033	0.00535809	0.00593493	0.0101856	0.0109121	0.0118459	0.0139978	0.0427426	0.0329372	0.0354854		0.0103655	0.016493	0.009131	0.016493
Yeast	0.0401395	0.0460627	0.0203817	0.0245091	0.00608252	0.00550026	0.00578869	0.00550026	0.00550026	0.00684026	0.00578869	0.00593493	0.0105466	0.00623143	0.00593493	0.00828503	0.00811949	0.0103655	0.0130032	0.011469	0.0910616	0.0695273	0.0695273		0.0100069	0.00845179	0.00779214	0.0103655
PBS	0.0283036	0.0319782	0.0340354	0.0386214	0.00578869	0.00550026	0.00535809	0.0048033	0.00715247	0.00878898	0.0139978	0.00623143	0.00763033	0.00608252	0.00653323	0.00564379	0.0144031	0.0101856	0.00845179	0.0150191	0.0380829	0.0380829	0.0348436		0.00828503	0.00861977	0.00947782	0.0103655
		P value	<0.0001			P value	<0.0001			P value	<0.0001			P value	<0.0001			P value	<0.0001			P value	0.0012			P value	<0.0001
Figure 1C: Tiling Scan Data
	aZ_TCR_1							aZ_TCR_2							aZ_TCR_3							aZ_TCR_4							aZ_TCR_5
Peptide:	LAVFYQQPIIG	AVFYQQPIIGG	VFYQQPIIGGA	FYQQPIIGGAL	YQQPIIGGALF	QQPIIGGALF		LAVFYQQPIIG	AVFYQQPIIGG	VFYQQPIIGGA	FYQQPIIGGAL	YQQPIIGGALF	QQPIIGGALF		LAVFYQQPIIG	AVFYQQPIIGG	VFYQQPIIGGA	FYQQPIIGGAL	YQQPIIGGALF	QQPIIGGALF		LAVFYQQPIIG	AVFYQQPIIGG	VFYQQPIIGGA	FYQQPIIGGAL	YQQPIIGGALF	QQPIIGGALF		LAVFYQQPIIG	AVFYQQPIIGG	VFYQQPIIGGA	FYQQPIIGGAL	YQQPIIGGALF	QQPIIGGALF
	0.209276	0.10737	1.87248	1.83091	0.0513387	0.0241009		0.0274533	1.22105	2.11377	2.43777	0.0293175	0.0112587		0.0228269	3.44379	5.75064	4.20505	1.49483	0.0120926		0.00749259	0.0168061	0.239444	1.56634	0.0368413	0.00849973		0.00613259	0.109417	1.04728	1.27093	0.00613259	0.00226393
	0.22075	0.133598	1.66264	2.17981	0.0559439	0.015179		0.0266668	0.506653	2.2001	2.56733	0.0241009	0.0147483		0.0295191	3.92137	5.00229	4.71298	1.34166	0.00724836		0.00799017	0.0117995	0.298314	1.64099	0.0363938	0.00849973		0.00534411	0.076315	1.11148	1.2726	0.0056028	0.00451264
	0.278228	0.123486	1.83197	1.89498	0.0526411	0.0158328		0.0164956	0.895859	2.18094	2.47993	0.0122524	0.0122524		0.048188	4.1381	5.06555	4.87101	1.22502	0.00724836		0.00799017	0.0139077	0.277829	1.56079	0.0299327	0.00799017		0.00358043	0.124665	1.07081	1.2526	0.00901575	0.00252377
			P value	<0.0001						P value	<0.0001						P value	<0.0001						P value	<0.0001						P value	<0.0001

## Sheet: Figure 2
Soybean	2.05282	1.79704	1.95761	1.87462
Trifolium pratense	0.0190016	0.0216226	0.0192352	0.0208967
Pisum sativum	0.0164956	0.0204173	0.0147483	0.0194698
Lupinus albus	0.0120515	0.0122524	0.0221111	0.018769
Cajanus cajan	0.0248616	0.0190016	0.0164956	0.0160527
Arachis hypogaea	0.0216226	0.0235981	0.0120515	0.0192352
Abrus precatorius	0.00935691	0.0112587	0.0120515	0.00608312
Malus baccata	0.497668	0.490108	0.573184	0.53675
Malus domestica	0.707948	0.649899	0.814229	0.707174
Prunus avium	0.0160527	0.020179	0.0164956	0.0277171
Cucumis sativus	1.40254	1.33314	1.36866	1.38218
Cucumis melo	0.409527	0.453554	0.33935	0.349718
Cucurbita argyrosperma	2.01872	1.86392	2.13608	1.79915
Jatropha curcas	1.78123	1.5498	1.61964	1.63086
Ricinus communis	0.0110633	0.0171673	0.0128619	0.0180767
Chenopodium quinoa	0.828878	0.908451	0.881658	0.865049
Fagopyrum esculentum	0.311819	0.252505	0.20106	0.31064
Macleaya cordata	0.717264	0.674902	0.661226	0.716486
Papaver somniferum	1.59118	1.86072	1.5851	1.5649
Ananas comosus	1.576	1.51976	1.93378	1.90358
Oryza sativa	0.0223567	0.0304009	0.0304009	0.0285136
Camelina sativa	0.0136898	0.0153959	0.01411	0.0228506
Eucalyptus grandis	0.0118516	0.018769	0.0176201	0.0218664
Carya illinoinensis	0.184464	0.331491	0.410173	0.554511
Coffea arabica	0.0223567	0.0317734	0.0199417	0.0124545
Sesamum indicum	1.80443	1.68222	1.7529	1.82454
Datura stramonium	0.183968	0.215509	0.199532	0.177078
PBS	0.0251169	0.0354345	0.0241009	0.0251169
	P value	<0.0001

## Sheet: Figure 3
Figure 3B: Phenotype of aZein cells in Jax mice
	Foxp3+/RORgt- Treg	Foxp3+/RORgt+ Treg	Th17	Th2	Th1	Anergic
	27.5	61.25	3.75	0	1.25	5
	11.429	82.9	4.29	0	0	1.42857
	18.67	71.33	6	0	0.67	0.67
	17.39	73.55	3.26	0	1.45	2.17
	27.51	63.32	3.93	0.87	0.43	3.05677
	11.36	78.57	8.44	0	0	1.2987
		P value	<0.0001
Figure 3C: Location of aZein cells
		Control-Tetramer						Zein-Tetramer
	Small Intestine	0	0	0	0	0	0	0.064	0.19	0.052	0.23	0.26	0.16
	Large Intestine	0	0	0.023	0.027	0.028	0	0.18	0	0.15	0.2	0.48	0.41
		Small Intestine	P value	0.0061				Large Intestine	P value	0.0252
Figure 3D: Tet+ Cells as a Function of Age and Diet
		Control-Tetramer									Zein Tet
2 WK	Chow	0	0	0	0.00677	0.013	0.00416	0.00948	0	0	0	0.00359	0.14	0.00688	0.042	0.01	0.022	0.0018	0.016
	AAD	0	0	0	0.0019	0	0.011	0.00568			0	0	0.00552	0.0036	0.04	0.00326	0.00409
		Control-Tetramer									Zein Tet
4 WK	Chow	0.00465	0	0	0.00154	0	0	0	0	0.00969	0.023	0.00896	0.054	0.046	0.071	0.062	0.095	0.11	0.025
	AAD	0.00814	0	0.00125	0	0.00279	0	0	0		0.00279	0.019	0.018	0.00485	0.015	0.019	0	0.011
				2 WK:	Source of Variation	P value							4Wk:	Source of Variation	P value
					Diet x Tetramer	0.3355								Diet x Tetramer	0.0042
					Diet	0.2757								Diet	0.0018
					Tetramer	0.131								Tetramer	0.0002
Figure 3E: Tet+ Cells as a Function of Age
	Young (4 wk)	Middle (8 wk)	Old (27 wk)
	0.17	0.2	0.18
	0.13	0.12	0.12
	0.37	0.1	0.24
	0.14	0.15	0.084
	0.25	0.063
		P value	0.2479
Figure 3F: Tet+ Cells with chow or AAD post-weaning
	Chow	AAD
	0.19	0.04
	0.35	0.016
	0.11	0.01
	0.25	0.00359
	0.59	0.00782
	0.13	0.034
	0.21	0.00954
	P value	0.0021
Figure 3G: Tet+ Cells with Chow introduced post-weaning
	Born on Chow	Swapped to Chow	Swapped to AAD + Zein
	0.38	0.16	0.021
	0.34	0.51	0.096
	0.31	0.4	0.017
	0.73	0.21	0.047
	0.21	0.27	0.042
	0.45		0.012
	P value	0.0009
Fig 3H: Tet+ Cells in colonized vs GF mice
	Colonized	Germ-free
	0.27	0.027
	0.098	0.056
	0.13	0.047
	0.25	0.064
	0.31	0.049
	0.13	0.037
	0.21	0.041
	0.2	0.058
	P value	<0.0001

## Sheet: Figure 4
	Figure 4B: Lag3 in Zein Tetramer Pos vs Neg Tregs
		Tetramer Neg	Tetramer Pos
		1.78	7.31
		2.32	9.52
		1.78	26.9
		2.57	18.5
		1.27	10.7
		1.28	19.6
		P value	0.0069
	Figure 4C: Gzmb in Zein Tetramer Pos vs Neg Tregs
		Tetramer Neg	Tetramer Pos
		3.73	10.5
		5.94	12.2
		1.22	23.6
		2.83	16.2
		1.47	11.8
		2.73	19.9
		P value	0.0042
	Figure 4D: Tim3 in Zein Tetramer Pos vs Neg Tregs
		Tetramer Neg	Tetramer Pos
		2.9	7.06
		2.09	17
		2.18	13.1
		1.97	24
		3.28	20.4
		1.37	17.7
		P value	0.0023
	Figure 4E: Lag3 in T cells activated or rested under various conditions
			Tet Neg					Tet Pos
		Not Activated - Chow Fed	4.24	5.45	5.8	5.9	4.85	21.2	23.8	31.2	32.8	33.9
		Activated - Chow Fed	7.25	11.3	10.5	19.3	9.19	52.6	66.7	63	81.5	50
		Chow Washout - Not activated	1.73	2.05	2.27	1.96	1.7	7.78	4.41	9.86	5.56	7.02
				Source of Variation	P value
				Condition x Tetramer	<0.0001
				Condition	<0.0001
				Tetramer	<0.0001
	Figure 4F: Lag3 in T cells incbuated with dendritic cells with or without peptide
			Tet Neg							Tet Pos
		Unpusled	1.57	1.68	2.45	2.61	1.97	2.52	1.93	8.13	6.52	11.6	11.5	15.6	4.26	5.68
		Pulsed	2.22	1.71	2.6	2.48	2.24	2.24	1.96	38.9	17.5	11.5	21.6	18	12.9	13
				Source of Variation	P value
				Tetramer Condition	0.0391
				Zein pulsed	0.001
				Tetramer Condition x Zein pulsed	0.0373
	Figure 4H: Suppression capacity of various Treg populations
		Naive Alone	LP Treg (Tet-)	Spleen Treg	aZein Treg
		81	4.02	76.6	75.4
		83.8	67	71.3	38.4
		80.3	29.7	73.6	68.8
		85	7.57	53.5	65
		84.8	47.2	72.3	67.4
		83.4	7.56	65.6
		87.9	7.16	76.8
		75.6	71.4	68.5
		85.4	63.3	62.2
		89.8	18.9	70.4
			60.1
			58.4
			29.7
			65.5
			47.2
			50.7
			63.1
			37.8
			12.2
			68.7
		LP Treg	P value	<0.0001
		Spleen Treg	P value	<0.0001
		Zein Treg	P value	0.0007

## Sheet: Figure 5
	Figure 5A: Abundance of Zein T cells across anatomical sites and post-injection
			CFA Injected					Zein Epitope + CFA Injected
		ILN	0.00631	0.00436	0.00481	0.00482	0.00849	0.074	0.18	0.046	0.024	0.12
		Spleen	0.00889	0.00865	0.00791	0.0059	0.02	0.038	0.03	0.013	0.0042	0.011
						Source of Variation	P value
						Location x Injection	0.0198
						Location	0.0343
						Injection	0.0194
	Figure 5C: Abundance of Zein T cells in lymph following CFA Injection
		Chow	AAD
		0.046	0.31
		0.061	0.17
		0.077	0.11
		0.038
		0.11	0.25
		0.092	0.27
		0.045	0.14
		0.036	0.2
		0.11	0.12
		0.088
		0.061
		0.14
		P value	<0.0001
	Figure 5D: Phenotype of Zein T cells in lymph following CFA Injection
			Chow												AAD
		Foxp3+RORgt-	20	13.2	26.2	16.1	21.5	13.5	23.1	10.3	33.7	13.8	28.3	18.7	7.73	5.47	7.82	7.6	13.8	10.8	8.79	13.1
		Foxp3+RORgt+	27.6	12.6	22	6.9	33.5	13	13.8	6.9	23.6	19.5	13.2	18.7	2.54	0.4	4.53	0.38	6.49	0.25	1.12	1.23
		Th17	2.76	2.52	1.83	1.15	1.06	2.4	0	0	0.26	0.81	0	0	3.34	4.05	4.12	0.25	0.56	1.5	0.56	2.05
		Th1	3.45	3.14	3.05	6.9	3.17	3.37	6.15	5.75	2.33	1.63	5.66	2.58	1.38	3.44	1.65	6.84	3.39	2.5	10.7	2.46
		Anergic	42.1	48.4	39	54	34.5	52.9	41.5	65.5	35	53.7	39.6	56.1	75	70.4	70	70.8	65.3	66.2	63	70.9
						Source of Variation	P value
						Cell Type x Diet	<0.0001
						Cell Type	<0.0001
						Diet	0.2009
	Figure 5E: Abundance of OVA T cells in lymph following CFA Injection
		Chow	AAD
		0.05	0.062
		0.018	0.034
		0.021	0.024
		0.012	0.028
		0.025	0.1
		0.031	0.045
		0.031	0.025
		0.014	0.015
		0.034
		0.022
		0.026
		0.029
		P value	0.0904
	Figure 5F: Phenotype of OVA T cells in lymph following CFA Injection
			Chow												AAD
		Foxp3+RORgt-	5.03	1.96	7.55	3.7	9.38	5.13	4.17	8.33	1.85	3.23	8.33	5.56	2.47	2.11	6.9	12.9	2.57	2.26	2.94	7.41
		Foxp3+RORgt+	0.63	0	0	0	0	0	4.17	0	0	3.23	0	0	1.23	1.05	0	1.08	0	0.75	0	0
		Th17	5.66	3.92	3.77	3.7	0	5.13	0	0	0	0	0	0	6.17	1.05	1.72	1.08	1.1	0	1.47	3.7
		Th1	6.29	5.88	13.2	11.1	3.12	12.8	6.25	27.8	6.48	3.23	16.7	11.1	4.94	5.26	10.3	16.1	7.72	8.27	14.7	14.8
		Anergic	59.1	64.7	49.1	59.3	73.4	47.4	70.8	30.6	74.1	45.2	50	50	59.9	67.4	60.3	35.5	66.5	57.9	42.6	59.3
						Source of Variation	P value
						Cell Type x Diet	>0.9999
						Cell Type	<0.0001
						Diet	0.9159
	Figure 5H: Suppressive capacity of Tregs isolated from a lymph node setting
			Tetramer+				Tetramer-
		Ratio 1:8	18.5	16.1	24.5		27.3	32.9	38.2			P Value	0.0334
		Ratio 1:4	29.9	34.8	50.4		50.6	67	57			P Value	0.0679

## Sheet: Supplemental Figure 1
Supplemental Figure 1B:Foxp3+/Helios- Cells between Chow vs AAD
	AA Defined	Chow
	4.43	7.74
	6.45	4.87
	4.95	8.5
	5.17	6.61
	4.59	7.61
	P value	0.027
Supplemental Figure 1C:Anergic Cells between Chow vs AAD
	AA Defined	Chow
	12.35	12.51
	11.41	8.42
	10.34	2.14
	4.63	11.46
	6.11	14.99
	P value	0.7361
Supplemental Figure 1D:Th3 Cells between Chow vs AAD
	AA Defined	Chow
	3.72	2.5
	2.02	5.48
	3.7	24.79
	4.03	3.86
	2.03	6.31
	P value	0.2203
Supplemental Figure 1E:Tr1 cells between Chow vs AAD
	AA Defined	Chow
	0.04	0.09
	0.82	0.19
	0.09	0.33
	0.28	0.8
	0.44	0.34
	P value	0.9336

## Sheet: Supplemental Figure 2
Supplemental Figure 2A: Macrophage vs DC Comparison
	No APC	CD11c+ DCs	CX3CR1+ Macrophages
aZ_TCR_1	0.006668	2.35009	0.205807
	0.006496	2.09653	0.121438
	0.006496	2.42411	0.178484
	0.005993	2.50084	0.122526
	0.006496	2.46682	0.217983
aZ_TCR_2	0.006327	4.72066	0.055316
	0.009053	4.94428	0.058128
	0.007016	4.86928	0.062241
	0.007917	4.6953	0.062658
	0.006159	5.03628	0.054128
	Source of Variation	P value
	Interaction	<0.0001
	Hybridoma	<0.0001
	APC	<0.0001
Supplemental Figure 2B: TCR distance scores
		Gli_TCR_1	aZ_TCR_1	aZ_TCR_2	aZ_TCR_3	aZ_TCR_4	az_TCR_5	Gly_TCR_1
	Gli_TCR_1	0
	aZ_TCR_1	292	0
	aZ_TCR_2	287	277	0
	aZ_TCR_3	278	233	247	0
	aZ_TCR_4	255	306	272	275	0
	az_TCR_5	292	9	268	227	306	0
	Gly_TCR_1	284	206	249	253	266	206	0
			No Associated p-value
Supplemental Figure 2C: Epitope Mapping Gly_TCR_1
	DNFEYVSFKTN	NFEYVSFKTND	FEYVSFKTNDT	EYVSFKTNDTP	YVSFKTNDTPM
Gly_TCR_1	0.0827377	1.09342	2.45999	2.22271	0.0282472
	0.126098	1.12398	2.46936	2.23971	0.0253731
	0.093598	1.12037	2.13608	2.23971	0.0218664
		P value	<0.0001
Supplemental Figure 2D: Epitope mapping Gli_TCR
	PBS	CNVYIPPYCTIAP
Gli_TCR_1	0.00618811	0.60033
	0.00729395	0.603941
	0.00754747	0.688347
	P value	<0.0001
Supplemental Figure 2E: Wheat species comparison
PBS	Triticum aestivum	Triticum dicoccum	Triticum spelta	Triticum turgidum sp. durum	Triticum timopheevi
0.006161	0.137498	0.231081	0.170002	0.144476	0.097133
0.003831	0.145136	0.323408	0.214867	0.121594	0.06672
0.003632	0.156505	0.29216	0.125772	0.181012	0.065189
0.004734	0.131486	0.338691	0.155378	0.148007	0.11419
	P value	<0.0001

## Sheet: Supplemental Figure 3
Supplemental Figure 3A: TCR actiation by aZein isoforms
	aZ_TCR_1					aZ_TCR_2					aZ_TCR_3					aZ_TCR_4					aZ_TCR_5
	Original	Variant 1	Variant 2	PBS		Original	Variant 1	Variant 2	PBS		Original	Variant 1	Variant 2	PBS		Original	Variant 1	Variant 2	PBS		Original	Variant 1	Variant 2	PBS
	4.58235	0.009182	0.007318	0.010296		6.26475	0.006928	0.006737	0.009621		7.09125	0.004952	0.015013	0.008124		5.8473	0.006928	0.005995	0.008966		1.33888	0.00207549	0.00286189	0.00286189
	3.71802	0.005995	0.008331	0.007919		6.28256	0.013698	0.007516	0.006928		6.1831	0.004787	0.012189	0.006737		6.0107	0.005638	0.006928	0.013698		1.39422	0.00259022	0.00328642	0.00380652
	4.55437	0.007122	0.007919	0.007122		6.28612	0.005995	0.006361	0.009621		7.58642	0.006177	0.010756	0.008124		5.54657	0.006548	0.006177	0.008966		1.38217	0.00265727	0.00307165	0.00358043
	4.63541	0.006928	0.011945	0.009401		6.64328	0.005995	0.005815	0.007122		6.9902	0.006361	0.006548	0.007122		6.23985	0.015553	0.007516	0.008752		1.46023	0.0045936	0.00279311	0.00232798
		P value	<0.0001				P value	<0.0001				P value	<0.0001				P value	<0.0001				P value	<0.0001
Supplemental Figure 3B: TCR actiation by plants with a predicted zein homolog
	aZ_TCR_1							aZ_TCR_2							aZ_TCR_3							aZ_TCR_4							aZ_TCR_5
	Corn	Saccharum Officinarum	Panicum Milaceum	Setaria Italica	Setaria Viridis	PBS		Corn	Sacch.	Panicum.	Set Italic	Set Virid	PBS		Zea Mays	Saccharum Officinarum	Panicum Milaceum	Setaria Italica	Setaria Viridis	PBS		Zea Mays	Saccharum Officinarum	Panicum Milaceum	Setaria Italica	Setaria Viridis	PBS		PBS	Corn	Sacc. Offic	Panicum	Set Italic	Set Virid
	2.09297	0.009492	0.076649	0.034367	0.013308	0.010016		1.67002	0.00608252	0.00684026	0.00593493	0.00828503	0.00550026		1.72021	0.00652	0.16497	0.092248	0.042439	0.009492		1.74768	0.013308	0.014654	0.01163	0.013498	0.00984		0.00239264	0.393197	0.00239264	0.00232798	0.0022005	0.00373063
	1.92801	0.006994	0.07483	0.047175	0.011266	0.007315		1.40335	0.00878898	0.00593493	0.00828503	0.00339681	0.00535809		1.56743	0.009666	0.169473	0.075435	0.041406	0.008134		1.47764	0.007968	0.008468	0.008134	0.004862	0.006994		0.00252377	0.353322	0.00226393	0.00427271	0.00279311	0.0022005
	1.95125	0.007968	0.067675	0.024737	0.013689	0.007804		1.55054	0.00564379	0.011469	0.00878898	0.0118459	0.0050779		1.67258	0.005902	0.213412	0.100658	0.050135	0.007477		1.80014	0.008806	0.009319	0.007804	0.005153	0.007968		0.00239264	0.499271	0.00201393	0.00265727	0.00207549	0.00213768
	1.87313	0.007154	0.064461	0.021436	0.015241	0.008806		1.33992	0.0109121	0.00653323	0.00623143	0.00653323	0.00564379		1.70406	0.007154	0.155328	0.107927	0.036341	0.007968		1.61079	0.00764	0.013689	0.008468	0.00764	0.008134		0.00286189	0.436436	0.00232798	0.00259022	0.00195301	0.0027249
			P value	<0.0001						P value	<0.0001						P value	<0.0001						P value	<0.0001						P value	<0.0001
Supplemental Figure 3C: TCR activation by a panicum milaceum peptide
	aZ_TCR_1				aZ_TCR_2				aZ_TCR_3				aZ_TCR_4				aZ_TCR_5
	Zein	Panicum	PBS		Zein	Panicum	PBS		Zein	Panicum	PBS		Zein	Panicum	PBS		Zein	Panicum	PBS
	4.25143	0.58293	0.012683		5.3056	0.431758	0.006548		5.09526	2.34802	0.011703		4.4524	0.097236	0.013186		1.28207	0.733199	0.00239264
	4.12562	0.342294	0.006177		4.87578	0.639369	0.008541		5.61092	1.47525	0.011463		4.54816	0.149206	0.025283		1.28319	0.686242	0.00239264
	4.09591	0.533687	0.005463		5.74402	0.473299	0.00529		6.07379	1.93281	0.012435		4.35142	0.123023	0.011703		1.37702	0.780737	0.00252377
	3.59088	0.345372	0.00512		5.07573	1.36596	0.008966		4.66674	2.23011	0.006928		4.67615	1.8815	0.023957		1.30953	0.625891	0.00259022
	P value	<0.0001			P value	<0.0001			P value	<0.0001			P value	<0.0001			P value	<0.0001

## Sheet: Supplemental Figure 4
Supplemental Figure 4A: Phenotype of aZein T cells in Taconic Mice
	Foxp3+/RORgt- Treg	Foxp3+/RORgt+ Treg	Th17	Th2	Th1	Anergic
	16.88	75.32	4.01	0	0	2.1097
	16.91	70.59	8.09	2.21	0.74	0
	19.23	69.23	11.54	0	0	0
	6.22	78.84	9.13	0.41	0.41	0
	9.57	77.66	6.38	1.06	0	1.06
	19.51	60.98	4.88	9.76	2.44	0
		P value	<0.0001
Supplemental Figure 4D: Tet+ cells in MLN
			CLIP						Zein
	SI-MLN	0.012	0.016	0.014	0.00619	0.013	0.017	0.04	0.022	0.016	0.03	0.071	0.037
	LI-MLN	0.023	0.021	0.015	0.00339	0.023	0.019	0.044	0.013	0.032	0.027	0.031	0.036
		Source of Variation	P value
		Location	0.8772
		Tetramer	0.0148
		Location x Tetramer	0.3198

## Sheet: Supplemental Figure 5
Supplemental Figure 5B: Foxp3+/Helios- cells as a function of age and diet
	Chow									AAD
2 wk	2.68346	2.45007	1.14517	2.15082	1.07001	2.0383	1.94442	2.52418	1.44551	2.80971	2.43342	2.00702	2.20946	1.47059	1.89755	2.42705
4 wk	6.64524	3.61429	5.75707	7.21823	7.86915	3.6901	4.54442	5.50227	6.55463	2.98985	5.93478	3.9862	2.92906	4.8332	5.02645	3.46123	4.55267
				Source of Variation	P value
				Interaction	0.0216
				Age	<0.0001
				Diet	0.0895
Supplemental Figure 5C: Foxp3+/RORgt+ cells as a function of diet and age
	Chow									AAD
2 wk	0.055355	0.052445	0.033681	0.011374	0.024084	0.040446	0.013438	0.03851	0.017312	0.127714	0.019313	0.02048	0.075837	0.072443	0.010147	0.0536
4 wk	2.51813	1.01599	2.03734	1.6103	2.84481	1.00005	1.23773	1.2783	1.20255	0.629441	1.23037	0.940706	0.965412	1.38689	1.13402	1.05313	1.6115
				Source of Variation	P value
				Interaction	0.0539
				Age	<0.0001
				Diet	0.0755

[truncated: 18 more sheets: Supplemental Figure 6, Supplemental Figure 7, Supplemental Figure 8, Supplemental Figure 10, Supplemental Figure 11, Supplemental Figure 13, Supplemental Figure 14, Supplemental Figure 15, Supplemental Figure 16, Supplemental Figure 17, Supplemental Figure 18, Supplemental Figure 19, Supplemental Figure 20, Supplemental Figure 21, Supplemental Figure 22, Supplemental Figure 23, Supplemental Figure 24, Supplemental Figure 25]
