# Supplementary material for: Identification and characterization of dietary antigens in oral tolerance
Source: Sci Immunol. Author manuscript; Available in PMC 2026 Jun 8. (PMC13242657; doi:10.1126/sciimmunol.aeb4684)
Supplement: Data files S1 to S6 [file NIHMS2175730-supplement-Data_files_S1_to_S6.zip › DatafilesS1-S6/aeb4684_DatafileS5.xlsx]

## Sheet: Sheet1
	TCRa	TCRb
αZein_TCR_1	ATGCTCCTGGCACTCCTCCCAGTGCTGGGGATACACTTTGTCCTGAGAGATGCCCAAGCTCAGTCAGTGACACAGCCCGATGCTCGCGTCACTGTCTCTGAAGGAGCCTCTCTGCAGCTGAGATGCAAGTATTCCTACTCTGGGACGCCTTATCTGTTCTGGTATGTCCAGTACCCGCGGCAGGGGCTGCAGCTGCTCCTCAAGTACTATTCCGGAGACCCAGTGGTTCAAGGAGTGAATGGCTTTGAGGCTGAGTTCATCAAGAGTAACTCTTCCTTCCACCTGCGGAAAGCCTCTGTGCACTGGAGCGACTCGGCTGTGTACTTCTGTGCTGTGAGGAACACTGGAGCTAACACTGGAAAGCTCACGTTTGGACACGGCACCATCCTTAGGGTCCAT…	ATGGGCTCCAGACTCTTCTTTGTGGTTTTGATTCTCCTGTGTGCAAAACACATGGAGGCTGCAGTCACCCAAAGTCCAAGAAGCAAGGTGGCAGTAACAGGAGGAAAGGTGACATTGAGCTGTCACCAGACTAATAACCATGACTATATGTACTGGTATCGGCAGGACACGGGGCATGGGCTGAGGCTGATCCATTACTCATATGTCGCTGACAGCACGGAGAAAGGAGATATCCCTGATGGGTACAAGGCCTCCAGACCAAGCCAAGAGAATTTCTCTCTCATTCTGGAGTTGGCTTCCCTTTCTCAGACAGCTGTATATTTCTGTGCCAGCGGGACTGGGGGAAACACCTTGTACTTTGGTGCGGGCACCCGACTATCGGTGCTAGAGGATCTGAGA…
αZein_TCR_2	ATGAACAGATTCCTGGGAATATCTTTGGTGACTCTATGGTTTCAAGTGGCCTGGGCAAAGAGCCAATGGGGAGAAGAGAATCTTCAGGCTCTGAGCATCCAGGAGGGTGAAGATGTCACCATGAACTGCAGTTACAAGACTTACACAACTGTTGTTCAGTGGTACAGACAGAAGTCAGGCAAAGGCCCTGCCCAGCTAATCTTAATACGTTCAAATGAGCGAGAGAAGCGCAGTGGAAGACTCAGAGCCACCCTTGACACTTCCAGCCAGAGCAGCTCCCTGTCCATCACTGGTACTCTAGCTACAGACACTGCTGTGTACTTCTGTGCTACTGGGGACACAAATGCTTACAAAGTCATCTTTGGAAAAGGGACACATCTTCATGTTCTCCCTAACATC…	ATGTGGCAGTTTTGCATTCTGTGCCTCTGTGTACTCATGGCTTCTGTGGCTACAGACCCCACAGTGACTTTGCTGGAGCAAAACCCAAGGTGGCGTCTGGTACCACGTGGTCAAGCTGTGAACCTACGCTGCATCTTGAAGAATTCCCAGTATCCCTGGATGAGCTGGTATCAGCAGGATCTCCAAAAGCAACTACAGTGGCTGTTCACTCTGCGGAGTCCTGGGGACAAAGAGGTCAAATCTCTTCCCGGTGCTGATTACCTGGCCACACGGGTCACTGATACGGAGCTGAGGCTGCAAGTGGCCAACATGAGCCAGGGCAGAACCTTGTACTGCACCTGCAGTGCAGAGGAGGGGGGTGAACAGTACTTCGGTCCCGGCACCAGGCTCACGGTTTTA…
αZein_TCR_3	ATGAAATCCTTGAGTGTTTCCCTAGTGGTCCTGTGGCTCCAGTTAAACTGGGTGAAGAGCCAGCAGAAGGTGCAGCAGAGCCCAGAATCCCTCAGTGTCCCAGAGGGAGGCATGGCCTCTCTCAACTGCACTTCAAGTGATCGTAATTTTCAGTATTTCTGGTGGTACAGACAGCATTCTGGAGAAGGCCCCAAAGCACTGATGTCCATCTTCTCTGATGGTGACAAGAAAGAAGGCAGATTCACAGCTCACCTCAATAAGGCCAGCCTGCATGTTTCCCTGCACATCAGAGACTCCCAGCCCAGTGACTCCGCTCTCTACTTCTGTGCAGTTAGTGAGCCTCCCTCCTTCAGCAAGCTGGTGTTTGGGCAGGGGACATCCTTATCAGTCGTTCCAAAC…	ATGCTGTACTCTCTCCTTGCCTTTCTCCTGGGCATGTTCTTGGGTGTTAGTGCTCAGACTATCCATCAATGGCCAGTTGCCGAGATCAAGGCTGTGGGCAGCCCACTGTCTCTGGGGTGTACCATAAAGGGGAAATCAAGCCCTAACCTCTACTGGTACTGGCAGGCCACAGGAGGCACCCTCCAGCAACTCTTCTACTCTATTACTGTTGGCCAGGTAGAGTCGGTGGTGCAACTGAACCTCTCAGCTTCCAGGCCGAAGGACGACCAATTCATCCTAAGCACGGAGAAGCTGCTTCTCAGCCACTCTGGCTTCTACCTCTGTGCCTGGAGTCAGGGAGAGGGGAACACCTTGTACTTTGGTGCGGGCACCCGACTATCGGTGCTAGAGGATCTGAGA…
αZein_TCR_4	ATGAAGACAAGCCTGCACACAGTTTTTCTCTTCCTCTGGCTGTGGATGGACTGGGAATCCCACGGTGAAAAAGTTGAACAGCACGAAAGCACACTCTCAGTGCGCGAAGGAGATTCAGCAGTCATTAATTGCACGTACACGGACACCGCTTCCTCTTATTTTCCTTGGTACAAGCAGGAAGCAGGTAAGTCCCTGCACTTCGTAATCGATATCAGGTCCAACGTGGATCGGAAGCAAAGCCAGCGGCTGATTGTGTTGCTGGACAAGAAAGCCAAGCGCTTCTCTTTGCACATCACCGCTACACAGCCTGAAGACAGTGCCATATATTTTTGCGCTGCAAGTCTACTAAGCAATTACAACGTCCTATACTTCGGCTCAGGAACGAAACTTACTGTTGAA…	ATGGCCACCCGCCTGTTGTGCTACACAGTGCTGTGTCTGCTTGGAGCCAGGATTCTAAACTCAAAAGTCATTCAAACACCCCGCTATCTGGTAAAGGGTCAGGGGCAGAAGGCCAAGATGCGCTGCATTCCGGAAAAGGGACACCCTGTTGTGTTCTGGTACCAACAAAATAAGAATAACGAATTCAAATTTCTGATTAATTTCCAGAATCAGGAGGTGCTACAGCAAATCGATATGACCGAAAAGCGATTTTCCGCCGAGTGCCCTAGCAATTCCCCATGCAGTCTCGAGATTCAATCTTCTGAGGCAGGCGATTCCGCTCTATACCTTTGTGCAAGTTCCGCTCCGGGGCAGGGAGCAACAGAGGTCTTCTTTGGGAAAGGGACACGCTTGACTGTG…
αZein_TCR_5	ATGCTCCTGGCACTCCTCCCAGTGCTGGGGATACACTTTGTCCTGAGAGATGCCCAAGCTCAGTCAGTGACACAGCCCGATGCTCGCGTCACTGTCTCTGAAGGAGCCTCTCTGCAGCTGAGATGCAAGTATTCCTACTCTGGGACGCCTTATCTGTTCTGGTATGTCCAGTACCCGCGGCAGGGGCTGCAGCTGCTCCTCAAGTACTATTCCGGAGACCCAGTGGTTCAAGGAGTGAATGGCTTTGAGGCTGAGTTCATCAAGAGTAACTCTTCCTTCCACCTGCGGAAAGCCTCTGTGCACTGGAGCGACTCGGCTGTGTACTTCTGTGCTGTGAGAGACACTGGAGCTAACACTGGAAAGCTCACGTTTGGACACGGCACCATCCTTAGGGTCCAT…	ATGGGCTCCAGACTCTTCTTTGTGGTTTTGATTCTCCTGTGTGCAAAACACATGGAGGCTGCAGTCACCCAAAGTCCAAGAAGCAAGGTGGCAGTAACAGGAGGAAAGGTGACATTGAGCTGTCACCAGACTAATAACCATGACTATATGTACTGGTATCGGCAGGACACGGGGCATGGGCTGAGGCTGATCCATTACTCATATGTCGCTGACAGCACGGAGAAAGGAGATATCCCTGATGGGTACAAGGCCTCCAGACCAAGCCAAGAGAATTTCTCTCTCATTCTGGAGTTGGCTTCCCTTTCTCAGACAGCTGTATATTTCTGTGCCAGCGGGACTGGGGGAAACACCTTGTACTTTGGTGCGGGCACCCGACTATCGGTGCTAGAGGATCTGAGA…
Gli_TCR_1	ATGAAGACAGTGACTGGACCTTTGTTCCTGTGCTTCTGGCTGCAGCTGAACTGTGTGAGCAGAGGCGAGCAGGTGGAGCAGCGCCCTCCTCACCTGAGTGTCCGGGAGGGAGACAGTGCCGTTATCATCTGCACCTACACAGACCCTAACAGTTATTACTTCTTCTGGTACAAGCAAGAGCCGGGGGCAGGTCTTCAGTTGCTTATGAAGGTTTTCTCAAGTACGGAAATAAACGAAGGACAAGGATTCACTGTCCTACTGAACAAGAAAGACAAACAACTCTCTCTGAACCTCACAGCTGCCCATCCTGGGGACTCAGCCGTGTACTTCTGCGCAGTCAGTGGGGGTTCAGCCTTAGGGAGGCTGCATTTTGGAGCTGGGACTCAGCTGATTGTCATA…	ATGTCTAACACTGCCTTCCCTGACCCCGCCTGGAACACCACCCTGCTATCTTGGGTTGCTCTCTTTCTCCTGGGAACAAAACACATGGAGGCTGCAGTCACCCAAAGCCCAAGAAACAAGGTGGCAGTAACAGGAGGAAAGGTGACATTGAGCTGTAATCAGACTAATAACCACAACAACATGTACTGGTATCGGCAGGACACGGGGCATGGGCTGAGGCTGATCCATTATTCATATGGTGCTGGCAGCACTGAGAAAGGAGATATCCCTGATGGATACAAGGCCTCCAGACCAAGCCAAGAGAACTTCTCCCTCATTCTGGAGTTGGCTACCCCCTCTCAGACATCAGTGTACTTCTGTGCCAGCGGTGACCCGACAGGCCCCTCCTATGAACAGTAC…
Gli_TCR_2	ATGAAGACAGTGACTGGACCTTTGTTCCTGTGCTTCTGGCTGCAGCTGAACTGTGTGAGCAGAGGCGAGCAGGTGGAGCAGCGCCCTCCTCACCTGAGTGTCCGGGAGGGAGACAGTGCCGTTATCATCTGCACCTACACAGACCCTAACAGTTATTACTTCTTCTGGTACAAGCAAGAGCCGGGGGCAGGTCTTCAGTTGCTTATGAAGGTTTTCTCAAGTACGGAAATAAACGAAGGACAAGGATTCACTGTCCTACTGAACAAGAAAGACAAACAACTCTCTCTGAACCTCACAGCTGCCCATCCTGGGGACTCAGCCGTGTACTTCTGCGCAGTCAGTGCCGGTTCAGCCTTAGGGAGGCTGCATTTTGGAGCTGGGACTCAGCTGATTGTCATA…	ATGTCTAACACTGCCTTCCCTGACCCCGCCTGGAACACCACCCTGCTATCTTGGGTTGCTCTCTTTCTCCTGGGAACAAAACACATGGAGGCTGCAGTCACCCAAAGCCCAAGAAACAAGGTGGCAGTAACAGGAGGAAAGGTGACATTGAGCTGTAATCAGACTAATAACCACAACAACATGTACTGGTATCGGCAGGACACGGGGCATGGGCTGAGGCTGATCCATTATTCATATGGTGCTGGCAGCACTGAGAAAGGAGATATCCCTGATGGATACAAGGCCTCCAGACCAAGCCAAGAGAACTTCTCCCTCATTCTGGAGTTGGCTACCCCCTCTCAGACATCAGTGTACTTCTGTGCCAGCGGTGATGCCCCGGGACAGGGGGCGCGGTCCGAC…
Gly_TCR_1	ATGAAGAGGCTGCTGTGTTCTCTGCTGGGGCTTCTGTGCACCCAGGTTTGCTGGGTGAAAGGACAGCAAGTGCAGCAGAGTCCCGCATCCTTGGTTCTGCAGGAGGGGGAGAACGCAGAGCTGCAGTGTAACTTTTCCTCCACAGCAACCCGGCTGCAGTGGTTTTACCAACATCCTGGGGGAAGACTCGTCAGCCTGTTCTACAATCCTTCTGGGACAAAGCACACTGGAAGACTGACATCCACCACAGTCACTAACGAACGTCGCAGCTCTTTGCACATTTCCTCCTCCCAGACAACAGACTCAGGCACTTATTTCTGTGCTATGTACCGGGCTAACACTGGAAAGCTCACGTTTGGACACGGCACCATCCTTAGGGTCCATCCAAACATCCAGAAC…	ATGGATATCTGGCTTCTAGGTTGGATAATTTTTAGTTTCTTGGAAGCAGGACACACAGGACCCAAAGTCTTACAGATCCCAAGTCATCAAATAATAGATATGGGGCAGATGGTGACCCTCAATTGTGACCCAGTTTCTAATCACCTATATTTTTATTGGTATAAACAGATTTTAGGACAGCAGATGGAGTTTCTGGTTAATTTCTACAATGGTAAAGTCATGGAGAAGTCTAAACTGTTTAAGGATCAGTTTTCAGTTGAAAGACCAGATGGTTCATATTTCACTCTGAAAATCCAACCCACAGCACTGGAGGACTCAGCTGTGTACTTCTGTGCCAGCAGCTTAGGCGAAAGATTATTTTTCGGTCATGGAACCAAGCTGTCTGTCCTGGAGGATCTG…
